# Supplementary material for: Does Androgen Deprivation for Prostate Cancer Affect Normal Adaptation to Resistance Exercise?
Source: Int J Environ Res Public Health. 2022 Mar 23;19(7):3820. doi: 10.3390/ijerph19073820 (PMC8997930; doi:10.3390/ijerph19073820)
Supplement: Supplementary file 1 [file ijerph-19-03820-s001.zip]

Archive with 1 entries (1 files):
- ijerph-1635992-supplementary.pdf
